# Supplementary material for: CCZ1 Accelerates the Progression of Cervical Squamous Cell Carcinoma by Promoting MMP2/MMP17 Expression
Source: Biomedicines. 2024 Jul 3;12(7):1468. doi: 10.3390/biomedicines12071468 (PMC11274717; doi:10.3390/biomedicines12071468)
Supplement: Supplementary file 1 [file biomedicines-12-01468-s001.zip › Table S1.xlsx]

## Sheet: tumor
ID	Type	Age Diagnosis	Tumor Grade	Tumor Stage	Progression free survival time (months)	Progression (0: No/1:Yes)	CCZ1
T1	Tumor	47	G2	ⅢB	58	0	high
T2	Tumor	32	G3	ⅢC1	24	1	high
T3	Tumor	50	G2	ⅢB	36	1	high
T4	Tumor	56	G2	ⅢC1	18	1	high
T5	Tumor	65	—	ⅢC1	11	1	high
T6	Tumor	75	—	ⅡB	57	0	high
T7	Tumor	50	—	ⅢB	57	0	high
T8	Tumor	46	G3	ⅢC1	57	0	high
T9	Tumor	54	G2	ⅡB	12	1	high
T10	Tumor	51	G2	ⅠB3	56	0	high
T11	Tumor	59	G3	ⅢC1	56	0	high
T12	Tumor	59	—	ⅢC2	34	1	high
T13	Tumor	50	G2	ⅢC1	55	0	high
T14	Tumor	44	G2	ⅢC1	55	0	high
T15	Tumor	48	G3	ⅣB	12	1	high
T16	Tumor	72	G2	ⅢC1	13	1	high
T17	Tumor	54	G3	ⅠB3	9	1	high
T18	Tumor	32	G2	ⅠB2	47	0	high
T19	Tumor	59	G3	ⅡA1	47	0	high
T20	Tumor	38	G3	ⅠB2	44	0	high
T21	Tumor	63	G2	ⅢB	38	0	high
T22	Tumor	48	G2	ⅢC1	37	0	high
T23	Tumor	62	G2	ⅢC1	3	1	high
T24	Tumor	53	G2	ⅠB3	40	0	high
T25	Tumor	63	G3	ⅢC1	40	0	high
T26	Tumor	38	G2	ⅢC1	7	1	high
T27	Tumor	50	G2	ⅢC1	38	0	high
T28	Tumor	52	G2	ⅠB2	22	1	high
T29	Tumor	53	G3	ⅢC1	37	0	high
T30	Tumor	62	G2	ⅠB2	37	0	high
T31	Tumor	50	G2	ⅠB1	36	0	high
T32	Tumor	44	G3	ⅠB2	36	0	high
T33	Tumor	38	G2	ⅠB2	36	0	high
T34	Tumor	38	G3	ⅢC2	3	1	high
T35	Tumor	38	G3	ⅠB3	46	0	high
T36	Tumor	42	G2	ⅠB2	12	0	high
T37	Tumor	33	—	ⅠB3	11	0	high
T38	Tumor	35	G3	ⅢC1	12	0	high
T39	Tumor	37	G3	ⅠB2	30	0	high
T40	Tumor	57	G2	ⅠB2	12	0	high
T41	Tumor	66	G3	ⅢC1	58	0	low
T42	Tumor	62	G3	ⅣB	14	1	low
T43	Tumor	60	G2	ⅡB	57	0	low
T44	Tumor	52	G3	ⅣA	27	1	low
T45	Tumor	44	G3	ⅡB	57	0	low
T46	Tumor	49	G3	ⅢB	57	0	low
T47	Tumor	55	G2	ⅢB	56	0	low
T48	Tumor	49	G2	ⅢC1	55	0	low
T49	Tumor	54	G3	ⅢC1	55	0	low
T50	Tumor	63	G2	ⅢC1	55	0	low
T51	Tumor	51	G2	ⅠB1	54	0	low
T52	Tumor	32	G3	ⅠB3	54	0	low
T53	Tumor	55	G2	ⅢC1	38	1	low
T54	Tumor	67	G3	ⅡB	54	0	low
T55	Tumor	64	G3	ⅢC1	54	0	low
T56	Tumor	80	G3	ⅠB3	53	0	low
T57	Tumor	47	G2	Ⅳ	10	1	low
T58	Tumor	50	G2	ⅡA2	47	0	low
T59	Tumor	67	G1	ⅡA2	39	0	low
T60	Tumor	63	G2	ⅢC1	36	0	low
T61	Tumor	67	G3	ⅢC1	37	0	low
T62	Tumor	49	G3	ⅢC1	15	1	low
T63	Tumor	64	G2	ⅡB	35	0	low
T64	Tumor	34	G3	ⅡB	40	0	low
T65	Tumor	58	G3	ⅢA	40	0	low
T66	Tumor	52	G2	ⅢC1	40	0	low
T67	Tumor	33	G3	ⅠB3	40	0	low
T68	Tumor	60	G2	ⅡB	22	1	low
T69	Tumor	42	G3	ⅠB3	39	0	low
T70	Tumor	62	G3	ⅡB	39	0	low
T71	Tumor	55	G2	ⅠB2	38	0	low
T72	Tumor	44	G3	ⅢC1	36	0	low
T73	Tumor	56	G3	ⅡA1	35	0	low
T74	Tumor	53	G3	ⅠB1	35	0	low
T75	Tumor	34	G2	ⅢC1	35	0	low
T76	Tumor	48	G3	ⅠB3	35	0	low
T77	Tumor	35	G3	ⅢC1	53	0	low
T78	Tumor	56	G3	ⅢC1	46	0	low
T79	Tumor	55	G2	ⅢC1	46	0	low
T80	Tumor	37	G3	ⅡA1	44	0	low

## Sheet: normal
ID	Type	Age Diagnosis	Tumor Grade	Tumor Stage
N1	Normal	47	G3	ⅡA1
N2	Normal	57	G3	ⅢC1
N3	Normal	35	G3	ⅢC1
N4	Normal	59	G3	ⅠB2
N5	Normal	62	G3	ⅡA1
N6	Normal	52	G3	ⅠB2
